# Supplementary material for: Prognostic value of circulating microRNAs in upper tract urinary carcinoma
Source: Oncotarget. 2018 Mar 30;9(24):16691–700. doi: 10.18632/oncotarget.24672 (PMC5908279; doi:10.18632/oncotarget.24672)
Supplement: Supplementary file 2 [file oncotarget-09-16691-s002.xlsx]

## Sheet: Table S1
Table S1. IPA predicted gene targets for miR-151b using TagetScan Human source.
Confidence of miR-151b target	Gene Symbol
Moderate (predicted)	ABL1
Moderate (predicted)	ACTR3
Moderate (predicted)	ALDH1A2
Moderate (predicted)	AP1B1
Moderate (predicted)	AP1M2
Moderate (predicted)	ARHGDIA
Moderate (predicted)	BET1L
Moderate (predicted)	CAPN1
Moderate (predicted)	CCNE1
Moderate (predicted)	CD1A
Moderate (predicted)	CDC7
Moderate (predicted)	CHRNA7
Moderate (predicted)	CHRNB4
Moderate (predicted)	CKM
Moderate (predicted)	CNGB1
Moderate (predicted)	CSK
Moderate (predicted)	CTF1
Moderate (predicted)	CXCL5
Moderate (predicted)	CXCR5
Moderate (predicted)	CYP8B1
Moderate (predicted)	DKK3
Moderate (predicted)	DLL1
Moderate (predicted)	DNAJB12
Moderate (predicted)	DNM1
Moderate (predicted)	DNM2
Moderate (predicted)	DYRK1B
Moderate (predicted)	EDNRA
Moderate (predicted)	EEF2
Moderate (predicted)	ELMO1
Moderate (predicted)	EPN1
Moderate (predicted)	FRAT1
Moderate (predicted)	GLG1
Moderate (predicted)	GNG12
Moderate (predicted)	GSTM4
Moderate (predicted)	IGF2
Moderate (predicted)	IL1RAPL1
Moderate (predicted)	IL27
Moderate (predicted)	INPP5D
Moderate (predicted)	IQGAP1
Moderate (predicted)	ITSN1
Moderate (predicted)	JUND
Moderate (predicted)	KPNB1
Moderate (predicted)	LSM4
Moderate (predicted)	MAP3K20
Moderate (predicted)	MAPK15
Moderate (predicted)	MXD1
Moderate (predicted)	MYL4
Moderate (predicted)	MYLK2
Moderate (predicted)	NDUFA11
Moderate (predicted)	NFIX
Moderate (predicted)	OGDH
Moderate (predicted)	P4HB
Moderate (predicted)	PABPN1
Moderate (predicted)	PAK6
Moderate (predicted)	PDGFA
Moderate (predicted)	PDGFRB
Moderate (predicted)	PKMYT1
Moderate (predicted)	PLA2G2C
Moderate (predicted)	PLA2G4F
Moderate (predicted)	PLD1
Moderate (predicted)	PPM1G
Moderate (predicted)	PPP1R14B
Moderate (predicted)	PPP2R2A
Moderate (predicted)	PRKCE
Moderate (predicted)	PSMF1
Moderate (predicted)	RAPGEF1
Moderate (predicted)	RPS6KA2
Moderate (predicted)	S1PR2
Moderate (predicted)	SELE
Moderate (predicted)	SNAP25
Moderate (predicted)	SNRNP25
Moderate (predicted)	SOX12
Moderate (predicted)	SOX17
Moderate (predicted)	STX16
Moderate (predicted)	TAP1
Moderate (predicted)	TAPBP
Moderate (predicted)	TGFB3
Moderate (predicted)	THY1
Moderate (predicted)	UBE2Z
Moderate (predicted)	ULK1
Moderate (predicted)	VDR
High (predicted)	AKT2
High (predicted)	APH1A
High (predicted)	CACNG7
High (predicted)	CHRM2
High (predicted)	CLDN2
High (predicted)	DOK1
High (predicted)	DOK7
High (predicted)	FANCA
High (predicted)	FKBP1A
High (predicted)	GDI1
High (predicted)	GRIN1
High (predicted)	GSTM1
High (predicted)	IL36RN
High (predicted)	ITGA10
High (predicted)	LHCGR
High (predicted)	MAPK11
High (predicted)	MBD3
High (predicted)	MPI
High (predicted)	PML
High (predicted)	PPP1R12B
High (predicted)	PTGDR2
High (predicted)	SERPINF2
High (predicted)	SH3BP4
